# Supplementary material for: Seasonal Chemical Evaluation of Miconia chamissois Naudin from Brazilian Savanna
Source: Molecules. 2022 Feb 8;27(3):1120. doi: 10.3390/molecules27031120 (PMC8838837; doi:10.3390/molecules27031120)
Supplement: Supplementary file 1 [file molecules-27-01120-s001.zip]

Archive with 1 entries (1 files):
- molecules-1555558-supplementary.pdf
